# Supplementary material for: Who’s afraid of the big bad boar? Assessing the effect of wild boar presence on the occurrence and activity patterns of other mammals
Source: PLoS One. 2020 Jul 14;15(7):e0235312. doi: 10.1371/journal.pone.0235312 (PMC7360034; doi:10.1371/journal.pone.0235312)
Supplement: S1 Dataset — (XLSX) [file pone.0235312.s001.xlsx]

## Sheet: without wild boar
Activity patterns of most common mammals without the presence of wild boar in São Francisco de Paula National Forest, Rio Grande do Sul state, Brazil
Cerdocyon thous	Dasyprocata azarae	Leopardus guttulus	Mazama gouazoubira	Procyon cancrivorus	Puma concolor
22:25:00	15:09:00	07:27:00	16:47:00	19:44:00	08:10:00
04:31:00	17:01:00	07:14:00	17:03:00	01:54:00	19:02:00
23:13:00	16:33:00	05:59:00	16:47:00	05:19:00	17:46:00
19:55:00	07:37:00	06:10:00	18:03:00	04:21:00	19:19:00
06:43:00	18:47:00	20:10:00	20:54:00	23:43:00	04:10:00
03:36:00	05:52:00	02:59:00	02:31:00	20:51:00	20:26:00
19:00:00	13:53:00	02:02:00	12:00:00	01:22:00	08:32:00
20:58:00	14:38:00	03:33:00	02:38:00	21:27:00	06:32:00
20:11:00	12:35:00	01:35:00	00:56:00	01:51:00	22:47:00
00:34:00	08:57:00	18:31:00	01:56:00	20:16:00	06:35:00
19:36:00	17:43:00	21:10:00	10:31:00	21:22:00	17:21:00
01:02:00	17:19:00	21:22:00	16:47:00	21:14:00	17:46:00
20:40:00		00:59:00	10:59:00	22:05:00	00:26:00
19:59:00		22:30:00	21:10:00		02:47:00
02:01:00		08:24:00	11:18:00		01:27:00
21:50:00		23:51:00	15:49:00		18:09:00
01:28:00		05:43:00	13:25:00		18:12:00
05:22:00		05:14:00	03:23:00		17:39:00
03:36:00		05:32:00	22:51:00		20:51:00
04:20:00		04:30:00	05:55:00		18:20:00
05:48:00		18:32:00	10:12:00		18:25:00
21:07:00		20:09:00	09:39:00		18:31:00
00:51:00		18:45:00	09:19:00
12:35:00		14:23:00	11:24:00
23:31:00		04:41:00
00:00:00		00:49:00
03:53:00		10:46:00
21:00:00		01:02:00
23:08:00		01:00:00
05:26:00		19:30:00
21:34:00		10:32:00
23:58:00		07:15:00
19:52:00		17:17:00
23:29:00		06:19:00
23:51:00		07:52:00
22:29:00
23:59:00
05:29:00
23:15:00
21:19:00
22:27:00
23:35:00
03:16:00
06:21:00
20:33:00
07:26:00
19:36:00
21:50:00
00:53:00
00:50:00
01:37:00
22:17:00
01:47:00
22:31:00
21:50:00
23:17:00
21:32:00
20:12:00
20:08:00
05:52:00
19:17:00
22:04:00
09:20:00
21:37:00
22:11:00
07:13:00
05:02:00
18:43:00

## Sheet: with wild boar
Activity patterns of most common mammals with the presence of wild boar in São Francisco de Paula National Forest, Rio Grande do Sul state, Brazil
Cerdocyon thous	Dasyprocata azarae	Leopardus guttulus	Mazama gouazoubira	Procyon cancrivorus	Puma concolor
20:11:00	16:18:00	06:38:00	20:54:00	02:08:00	07:35:00
00:34:00	17:01:00	22:12:00	02:31:00	02:34:00	06:32:00
19:36:00	16:03:00	17:12:00	22:26:00	18:15:00	22:47:00
01:02:00	15:09:00	21:50:00	18:27:00	00:24:00	22:39:00
20:40:00	08:48:00	22:42:00	17:54:00	21:22:00	14:55:00
19:41:00	08:19:00	06:26:00	17:32:00	01:02:00	17:36:00
18:44:00	08:34:00	06:10:00	06:06:00	22:54:00	19:59:00
20:24:00	16:40:00	20:10:00	02:03:00	01:32:00	01:40:00
18:41:00	09:41:00	02:59:00	23:54:00	01:56:00	21:40:00
21:57:00	17:52:00	02:02:00	03:54:00	01:50:00	02:24:00
19:33:00	11:09:00	03:33:00	03:45:00	05:41:00	23:41:00
03:42:00	10:30:00	15:31:00	01:32:00	02:03:00	00:52:00
19:57:00	17:56:00	01:11:00	03:55:00	19:55:00	01:23:00
01:41:00	12:47:00	04:48:00	12:04:00		03:03:00
22:05:00	08:39:00	01:04:00	22:54:00		22:45:00
03:35:00	18:03:00	21:11:00	02:02:00		05:23:00
22:04:00	13:22:00	20:38:00	20:16:00		18:15:00
22:19:00	13:54:00	03:27:00	20:17:00		04:16:00
22:01:00	10:13:00	01:30:00	00:25:00		07:41:00
21:41:00	11:30:00	22:38:00	21:19:00		06:36:00
20:31:00	08:25:00	04:00:00	17:52:00		01:11:00
03:45:00	11:10:00	05:09:00			02:23:00
20:13:00	15:18:00	06:00:00			07:13:00
18:31:00	12:33:00	07:04:00
01:04:00	14:11:00	05:29:00
06:40:00	12:32:00	06:06:00
02:21:00	14:06:00	06:14:00
04:05:00	11:03:00	05:08:00
18:43:00	17:10:00	06:21:00
19:39:00	17:19:00	08:25:00
22:46:00	15:40:00	05:31:00
04:32:00	10:26:00	05:16:00
21:42:00	10:51:00	08:15:00
04:07:00	10:40:00	05:19:00
22:46:00	13:17:00	07:01:00
01:26:00	15:28:00	20:10:00
01:11:00	13:36:00	22:12:00
22:29:00	10:38:00	07:25:00
19:55:00	18:24:00	09:43:00
22:42:00	18:18:00	22:43:00
20:39:00	10:38:00	09:00:00
05:55:00	12:22:00	07:08:00
20:51:00	14:01:00	19:25:00
22:08:00	16:23:00	16:07:00
21:26:00	18:33:00	17:16:00
20:07:00	15:26:00	15:56:00
05:05:00	15:59:00	17:14:00
06:03:00	18:03:00	19:58:00
18:59:00	10:23:00	07:44:00
19:06:00	06:30:00	23:31:00
20:15:00	10:36:00	17:44:00
00:23:00	18:33:00	17:23:00
22:43:00	17:21:00	06:16:00
21:40:00	16:59:00	22:54:00
04:44:00	10:10:00	04:55:00
21:21:00	10:41:00	15:41:00
23:07:00	09:03:00	02:10:00
05:29:00	06:42:00	06:21:00
20:28:00	08:48:00	16:15:00
19:19:00	11:31:00	10:47:00
20:19:00	07:39:00	05:02:00
22:57:00	14:45:00	00:06:00
21:04:00	08:30:00	20:35:00
03:39:00	12:10:00	06:34:00
05:44:00	09:27:00	01:49:00
19:41:00	15:04:00	16:20:00
22:53:00	08:20:00	20:48:00
	14:25:00	14:35:00
	16:33:00	18:44:00
	17:20:00	07:26:00
	00:08:00	08:01:00
	13:12:00	03:26:00
	18:25:00	03:42:00
	08:18:00	03:13:00
	13:43:00	20:53:00
	17:22:00	17:17:00
	06:19:00	20:31:00
	07:59:00	18:50:00
	09:01:00	23:07:00
	13:31:00	18:39:00
	16:29:00	05:48:00
	17:36:00	17:04:00
	18:01:00
	13:31:00
	06:33:00
	18:01:00
	06:04:00
	06:37:00
	07:25:00
	06:09:00
	07:59:00
	11:58:00
	15:14:00
	14:48:00
	08:19:00
	11:36:00
	14:20:00
	15:26:00
	06:17:00
	18:29:00
	16:51:00
	07:40:00
	17:16:00
	11:37:00
	18:15:00
	07:17:00

## Sheet: wild boar
Wild boar activity in São Francisco de Paula National Forest, Rio Grande do Sul state, Brazil
Sus scrofa
06:43:00
13:33:00
15:44:00
06:53:00
07:01:00
07:38:00
06:59:00
16:56:00
20:05:00
16:36:00
18:09:00
09:56:00
16:39:00
04:50:00
17:15:00
23:55:00
20:45:00
02:02:00
21:14:00
18:19:00
20:02:00
05:35:00
21:35:00
15:17:00
13:42:00
11:01:00
18:11:00
06:20:00
03:49:00
19:27:00
20:37:00
18:54:00
02:18:00
03:18:00
01:47:00
20:07:00
14:48:00
07:24:00
19:50:00
23:37:00
07:08:00
06:41:00
07:31:00
06:17:00
05:13:00
05:41:00
23:09:00

## Sheet: Basic statistics
BASIC STATISTICS
presence/absence of wild boar	presence	absence	presence	absence	presence	absence	presence	absence	presence	absence	presence	absence
Variable	Cerdocyon thous_S	Cerdocyon thous	Dasyprocata azarae_S	Dasyprocata azarae	Leopardus guttulus_S	Leopardus guttulus	Mazama gouazoubira_S	Mazama gouazoubira	Procyon cancrivorus_S	Procyon cancrivorus	Puma concolor_S	Puma concolor/	Sus scrofa
Number of Observations	68	67	12	106	35	82	24	21	13	13	22	23	47
Mean Vector (µ)	23:39:00	22:35:00	14:39:00	12:54:00	02:48:00	02:19:00	13:21:00	23:14:00	23:16:00	00:37:00	20:11:00	01:42:00	00:02:00
Length of Mean Vector (r)	0.601	0.647	0.55	0.552	0.322	0.23	0.157	0.504	0.717	0.74	0.382	0.465	0.076
Concentration	1.513	1.719	1.193	1.327	0.681	0.474	0.318	1.163	1.654	1.785	0.827	1.048	0.152
Circular Variance	0.399	0.353	0.45	0.448	0.678	0.77	0.843	0.496	0.283	0.26	0.618	0.535	0.924
Circular Standard Deviation	57,831°	53,439°	62,675°	62,476°	86,207°	98,163°	110,232°	67,067°	46,75°	44,465°	79,476°	70,918°	130,086°
Standard Error of Mean	7,288°	6,636°	20,425°	6,504°	20,664°	19,149°	52,304°	16,328°	14,595°	13,829°	21,733°	17,114°	77,675°
95% Confidence Interval (-/+) for µ	22:42:00	21:43:00	11:59:00	12:03:00	00:06:00	23:48:00	06:31:00	21:06:00	21:22:00	22:49:00	17:20:00	23:28:00	13:53:00
	00:37:00	23:27:00	17:19:00	13:45:00	05:30:00	04:49:00	20:11:00	01:22:00	01:11:00	02:26:00	23:01:00	03:57:00	10:11:00
99% Confidence Interval (-/+) for µ	22:24:00	21:27:00	11:08:00	11:47:00	23:15:00	23:01:00	04:22:00	20:26:00	20:46:00	22:15:00	16:27:00	22:46:00	10:42:00
	00:54:00	23:43:00	18:09:00	14:01:00	06:21:00	05:36:00	22:20:00	02:03:00	01:47:00	03:00:00	23:55:00	04:39:00	13:22:00
Uniformity Tests
Rayleigh Test (Z)	24.551	28.073	3.627	32.28	3.638	4.355	0.593	5.335	6.68	7.118	3.212	4.97	0.271
Rayleigh Test (p)	2.18e-11	< 1E-12	0.023	< 1E-12	0.025	0.013	0.558	0.004	0.000526	0.000279	0.038	0.006	0.764

## Sheet: Testes Mardia-Watson-Wheeler
MARDIA-WATSON-WHEELER TESTS
Variables (& observations)	W	p
Cerdocyon thous_S & Cerdocyon thous (68 & 67)	2.639	0.267
Dasyprocata azarae_S & Dasyprocata azarae (12 & 106)	2.29	0.318
Leopardus guttulus_S & Leopardus guttulus (35 & 82)	0.318	0.853
Mazama gouazoubira_S & Mazama gouazoubira (24 & 21)	7.79	0.02
Procyon cancrivorus_S & Procyon cancrivorus (13 & 13)	2.391	0.302
Puma concolor_S & Puma concolor/ (22 & 23)	7.523	0.023
The Mardia-Watson-Wheeler Test (Fisher, 1993, p.122; Mardia & Jupp, 2000, p.147; Batschelet, 1981, p.101; Zar, 1999, p. 633),
also called the Uniform Scores Test, is a non-parametric test for determining whether two or more distributions are identical.
The basic idea is that the samples are pooled together, sorted into increasing angles, and are then evenly distributed around the circle by calculating a uniform score (or circular rank).
If the distributions of the samples are identical then the new uniform scores for the samples should be evenly interspersed around the circle, and their resultant vector lengths R should be short and similar.
Any significant difference between the Rs will lead to a large W test statistic and rejection of the null hypothesis of identical distributions.
